# Supplementary material for: Def Functions as a Cell Autonomous Factor in Organogenesis of Digestive Organs in Zebrafish
Source: PLoS One. 2013 Apr 12;8(4):e58858. doi: 10.1371/journal.pone.0058858 (PMC3625206; doi:10.1371/journal.pone.0058858)
Supplement: Table S1 — List of primers used for qPCR. (XLS) [file pone.0058858.s001.xls]

## Sheet: Table S1
Table S1. List of primers used for qPCR
Primer name	Sequence (5'-3')	Product length (bp)
def_Fw128	AGATTTTGCGCTTGCCTGAC	359
def_Rv486	TGTAAACTCTCCCTCCATCTCTGC
klf11b_Fw36	ATGCAAGGGAGCTCGGATGGAG	287
klf11b_Rv322	TGGGACTGTGAGGTGGGGTCAT
znhit1_Fw16	ATAGCTGTTCGCTCGCAGGACC	314
znhit1_Rv329	TTAGAAGGCTCCGCACAGGCAG
cebpa_Fw280	CCGCAGATGTATGGCTGCCTGA	399
cebpa_Rv678	CACGGCTATGTTGTTGCGCTCC
snrpg_Fw-101	CAAAACGTCACTTCCTGCATTTCAC	200
snrpg_Rv99	TCCACGCAAGATGCCCTGAACA
qars_Fw792	CACACGTTTCCCTCCTGAGCCT	271
qars_Rv1062	TGCATGACCCCTGCGAATGAGA
arrdc3_Fw1022	AAAGGCCTGAAGCTCCTCCAGC	317
arrdc3_Rv+93	GTGACAGCAGAGCGAGCAATCG
pck1_Fw373	AAAGCCATGAACCTGCGCTTCC	248
pck1_Rv6220	AGCGGCTTCTTGAGTGGCAGAG
hsp1l_Fw39	TGTTGTGGTGCAAACCTTGCTGC	201
hsp1l_Rv+5	TGCCTTCAAGCTGTTCCAGAGGTT
mmp13_Fw98	TCGCGGAGAATTACCTGACCCG	343
mmp13_Rv440	ACGTCAGCCCACACCTTCAGAG
calrl2_Fw83	TTGAAGACGGAGACAGCTGGAGG	245
calrl2_Rv327	GCCTCCGCCACAGTCAATGTTC
cyp2aa4_Fw176	CGATGGGCTTCAACAGATTAATGGC	220
cyp2aa4_Rv395	CGTCTCTGCTGCTTCCAGGAGT
slc40a1_Fw250	CCCAGATTGAAAGTGGCACAGACG	246
slc40a1_Rv495	GCTCCGATCATCTCCAGCCACA
slc25a44b_Fw+243	TTGCAGCAGATGGCATTCGTGG	248
slc25a44b_Rv+490	TGTCCGGCCTTCAACCTGAACC
cops4_Fw839	AGTTTGCTGCCATGCTGATGCC	265
cops4_Rv1103	GGCAACGGCTCTCGTGTTTCAA
irg1l_Fw72	TGCACTAGATGTGGCAGAGCG	249
irg1l_Rv320	ACACCTTGGCGCCCATAGACAA
elf1a1l_Fw-61	TTACCTGGCAAAGGGGAGCAGC	401
elf1a1l_Rv340	GCACAGCACAGTCAGCCTGAGA
