# Supplementary material for: Def Functions as a Cell Autonomous Factor in Organogenesis of Digestive Organs in Zebrafish
Source: PLoS One. 2013 Apr 12;8(4):e58858. doi: 10.1371/journal.pone.0058858 (PMC3625206; doi:10.1371/journal.pone.0058858)
Supplement: Table S2 — Classification of genes up- and down-regulated in Tg(fabp10a:def)-I . (XLS) [file pone.0058858.s002.xls]

## Sheet: TableS2
Table S2. Classification of genes up- and down-regulated in Tg(fabp10a:def)-I
Probe Set ID	p-value	Regulation	FCAbsolute	Gene Symbol	Gene Title	UniGene ID	Classification	Protein category
Dr.1835.1.S1_at	0.0286974	down	2.40676	hnf4a	hepatocyte nuclear factor 4, alpha	Dr.107820	Transcription factor/Zinc finger protein	Transcription related
Dr.2349.1.A1_at	0.0441588	down	2.25633	znf598	zinc finger protein 598	Dr.78229	Transcription factor/Zinc finger protein
Dr.16573.2.A1_at	0.00324355	down	4.19472	zgc:112524 (znhit1)	zgc:112524 (zinc finger HIT domain-containing protein 1)	Dr.16573	Transcription factor/Zinc finger protein
Dr.16573.3.S1_x_at	0.0163099	down	2.08825	zgc:112524 (znhit1)	zgc:112524 (zinc finger HIT domain-containing protein 1)	Dr.16573	Transcription factor/Zinc finger protein
Dr.12055.1.S1_at	0.0246817	down	3.60614	cebpa	CCAAT/enhancer binding protein (C/EBP), alpha	Dr.78568	Transcription factor/bZIP protein
Dr.7805.1.S1_at	0.00961839	down	2.01664	rogdi	rogdi homolog (Drosophila)	Dr.79522	Transcription factor/bZIP protein
Dr.17718.2.S1_at	0.0279705	down	2.20092	arid3b	AT rich interactive domain 3B (Bright like)	Dr.41980	Transcription factor
Dr.9448.1.A1_at	0.020482	up	4.24092	klf11b	Kruppel-like factor 11b	Dr.9448	Transcription factor/Zinc finger protein
Dr.13012.1.S1_at	0.0233923	up	2.04754	nfkb2	nuclear factor of kappa light polypeptide gene enhancer in B-cells 2, p49/p100	Dr.117553	Transcription factor
Dr.13792.1.S1_at	0.00812151	down	2.00574	zgc:55307 (ncoa4)	zgc:55307 (nuclear receptor coactivator 4 )	Dr.13792	Co-transactivator
Dr.199.1.A1_at	0.00412094	down	2.3407	eaf2	ELL associated factor 2	Dr.75486	Co-transactivator
Dr.914.1.A1_a_at	0.020752	up	2.22832	irf11	interferon regulatory factor 11	Dr.76058	Co-transactivator
Dr.7368.1.A1_at	0.037781	up	3.53554	nfkbiaa	nuclear factor of kappa light polypeptide gene enhancer in B-cells inhibitor, alpha a	Dr.79912	Transinhibitor
Dr.18282.4.A1_at	0.0229988	down	2.04568	khdrbs1a	KH domain containing, RNA binding, signal transduction associated 1a	Dr.75226	RNA binding and splicing	RNA binding and processing
Dr.369.1.A1_at	0.00230956	down	2.00744	sfpq	splicing factor proline/glutamine rich (polypyrimidine tract binding protein associated)	Dr.32607	RNA binding and splicing
Dr.24196.1.S1_at	0.0171318	up	2.08059	elavl1	ELAV (embryonic lethal, abnormal vision, Drosophila)-like 1 (Hu antigen R)	Dr.75059	RNA binding and splicing
Dr.14228.1.S1_at	0.00211961	up	2.61459	zgc:103688 (snrpg)	zgc:103688 (small nuclear ribonucleoprotein polypeptide G)	Dr.83589	RNA binding and splicing
Dr.25458.2.S1_at	0.00551564	up	2.00523	sfrs5a	splicing factor, arginine/serine-rich 5a	Dr.76029	RNA binding and splicing
Dr.14988.1.S1_at	0.005597	down	2.25469	snrpd3	small nuclear ribonucleoprotein D3 polypeptide	Dr.83576	RNA processing and ribosome biogenesis
Dr.5257.1.S1_at	6.80627e-05	up	172.77	def	digestive-organ expansion factor	Dr.75940	RNA processing and ribosome biogenesis
Dr.9315.1.A1_at	0.0465507	up	2.00137	ddx27	DEAD (Asp-Glu-Ala-Asp) box polypeptide 27	Dr.132434	RNA processing and ribosome biogenesis
Dr.12295.2.A1_at	0.0319806	up	2.37584	bop1	block of proliferation 1	Dr.12295	RNA processing and ribosome biogenesis
Dr.20108.1.S1_a_at	0.0277542	up	2.62977	qars	glutaminyl-tRNA synthetase	Dr.20108	tRNA synthetase
Dr.18334.1.A1_at	0.0134984	up	2.19026	cars	cysteinyl-tRNA synthetase	Dr.24192	tRNA synthetase
Dr.24192.1.S1_at	0.00546679	up	2.1753	cars	cysteinyl-tRNA synthetase	Dr.24192	tRNA synthetase
Dr.9798.1.A1_at	0.0124336	up	2.38003	yars	tyrosyl-tRNA synthetase	Dr.81609	tRNA synthetase
Dr.24753.1.S1_at	0.0186357	down	3.08023	ccnd1	cyclin D1	Dr.75056	Cell cycle and proliferation	Cell activity and structure
Dr.24753.1.S2_at	0.0234044	down	2.47041	ccnd1	cyclin D1	Dr.75056	Cell cycle and proliferation
Dr.1260.1.S1_at	0.0111798	up	2.42596	anxa2a	annexin A2a	Dr.75997	Cell cycle and proliferation
Dr.2047.1.A1_at	0.027251	up	2.14788	arrdc2	arrestin domain containing 2	Dr.26118	Cell cycle and proliferation
Dr.9277.1.S1_at	0.00675779	up	6.77935	arrdc3	arrestin domain containing 3	Dr.67666	Cell cycle and proliferation
Dr.20083.1.A1_at	0.0229767	up	2.51337	ccng2	cyclin G2	Dr.21399	Cell cycle and proliferation
Dr.10051.1.A1_at	0.0455888	up	2.43807	ccng2	cyclin G2	Dr.21399	Cell cycle and proliferation
Dr.11266.1.S1_at	0.00513231	up	2.50683	ywhag1	3-monooxygenase/tryptophan 5-monooxygenase activation protein, gamma polypeptide 1	Dr.107091	Cell cycle and proliferation
Dr.3719.1.A1_at	0.00331636	up	2.15183	cdkrap3	CDK5 regulatory subunit associated protein 3	Dr.3719	Cell cycle and proliferation
Dr.11266.2.A1_at	0.00100499	up	2.72019	wu:fd20c02 (ywhag1)	wu:fd20c02 (3-monooxygenase/tryptophan 5-monooxygenase activation protein, gamma polypeptide 1)		Cell cycle and proliferation
Dr.7467.1.S1_at	0.0407677	up	2.47327	serinc5	serine incorporator 5	Dr.115188	Cell apoptosis related
Dr.742.1.S1_at	0.0274586	down	2.10112	tgfbi	transforming growth factor, beta-induced	Dr.742	Cell adhesion and migration
Dr.13178.1.A1_at	0.0231855	down	2.88341	zgc:175192 (bcar1)	zgc:175192 (breast cancer anti-estrogen resistance 1)	Dr.119132	Cell adhesion and migration
Dr.26132.1.S1_at	0.0045921	down	13.5856	pck1	phosphoenolpyruvate carboxykinase 1 (soluble)	Dr.37928	Energy metabolism
Dr.26517.1.S1_at	0.00105143	down	2.6007	pgam2	phosphoglycerate mutase 2 (muscle)	Dr.119777	Energy metabolism
Dr.296.1.S1_at	0.00631175	up	3.2785	ckbb	creatine kinase, brain b	Dr.75625	Energy metabolism
Dr.1099.1.S1_at	0.00185396	up	2.25836	prkcsh	protein kinase C substrate 80K-H	Dr.76218	Energy metabolism
Dr.13747.1.S1_at	0.00281852	up	2.46433	pmm2	phosphomannomutase 2	Dr.84479	Energy metabolism
Dr.771.1.S1_at	0.00176828	up	2.86526	ckmt1	creatine kinase, mitochondrial 1	Dr.75931	Energy metabolism
Dr.14669.2.S1_at	0.0119691	up	2.25879	ugdh	UDP-glucose dehydrogenase	Dr.78436	Energy metabolism
Dr.1194.1.S1_at	0.0402397	up	2.23988	gapdhs	glyceraldehyde-3-phosphate dehydrogenase, spermatogenic	Dr.75409	Energy metabolism
Dr.23652.1.A1_at	0.00220729	up	2.54983	mpdu1b	mannose-P-dolichol utilization defect 1b	Dr.33446	Energy metabolism
Dr.16186.1.A1_at	0.0391009	down	2.07787	LOC558626	Similar to DENN/MADD domain containing 4C	Dr.79298	Endocytosis
Dr.15242.1.A1_at	0.0192421	down	2.59989	chd2	chromodomain helicase DNA binding protein 2		Chromatin remodeling
Dr.14689.1.A1_at	0.0172955	down	2.17078	chd2	chromodomain helicase DNA binding protein 2		Chromatin remodeling
Dr.11725.1.S1_at	0.0168853	down	2.04246	esr2b	estrogen receptor 2b	Dr.82564	Receptor and related
Dr.25751.1.S1_at	0.0098051	down	2.3321	gpr19 /// LOC791554	G protein-coupled receptor 19 /// hypothetical LOC791554	Dr.87847	Receptor and related
Dr.16181.1.A1_at	0.0182557	down	2.16636	nr2f6b	nuclear receptor subfamily 2, group F, member 6b	Dr.16181	Receptor and related
Dr.23065.1.S1_at	0.00380322	up	2.38115	musk	muscle, skeletal, receptor tyrosine kinase	Dr.80352	Receptor and related
Dr.15266.1.A1_at	0.0491175	up	2.06348	chrne	cholinergic receptor, nicotinic, epsilon	Dr.85037	Receptor and related
Dr.16762.1.S1_at	0.0129083	down	5.40582	zgc:113055 (hsp1l)	zgc:113055 (heat shock factor binding protein 1-like)	Dr.134372	Chaperone
Dr.6972.1.S1_at	0.0357521	up	2.37867	lrpap1	low density lipoprotein receptor-related protein associated protein 1	Dr.6972	Chaperone
Dr.9667.1.S1_at	0.00918094	up	4.66931	dnajb11	DnaJ (Hsp40) homolog, subfamily B, member 11	Dr.9667	Chaperone
Dr.1543.1.S1_at	0.014899	up	2.3054	dnajc3	DnaJ (Hsp40) homolog, subfamily C, member 3	Dr.77134	Chaperone
Dr.17462.1.S1_at	0.0403249	up	2.90395	hyou1	hypoxia up-regulated 1	Dr.76183	Chaperone
Dr.12378.1.S1_at	0.0355233	up	2.6476	hspb1	heat shock protein, alpha-crystallin-related, 1	Dr.32244	Chaperone
Dr.9122.1.S1_at	0.000753326	up	4.08748	LOC795788 (ccl25b)	chemokine (C-C motif) ligand 25b	Dr.81010	Cytokine
Dr.13341.1.S1_at	0.0168329	down	3.36974	sept7b	septin 7b	Dr.76880	Cytoskeleton related
Dr.3763.1.S1_at	0.0262137	up	2.17474	lima1	LIM domain and actin binding 1	Dr.78549	Cytoskeleton related
Dr.2813.1.S1_at	0.010086	up	3.48482	zgc:55461 (tubb2b)	zgc:55461 (tubulin, beta 2B)	Dr.4248	Cytoskeleton related
Dr.23314.1.S1_at	0.0369826	up	2.00809	wasb	Wiskott-Aldrich syndrome (eczema-thrombocytopenia) b	Dr.23314	Cytoskeleton related
Dr.9512.1.A1_at	0.000853125	up	2.51228	ivns1abpa	influenza virus NS1A binding protein a	Dr.78256	Cytoskeleton related
Dr.3813.1.A1_at	0.00674263	up	2.01094	flnbl	filamin B, like		Cytoskeleton related
Dr.6099.1.S1_at	0.0137947	up	2.05001	scinlb	scinderin like b	Dr.76642	Cytoskeleton related
Dr.19223.2.S1_at	0.00535321	down	2.86303	vdac1	voltage-dependent anion channel 1	Dr.774	Membrane protein
Dr.17175.1.A1_at	0.0448549	down	2.16063	LOC556671 (tmem86b)	hypothetical LOC556671 (transmembrane protein 86B)		Membrane protein
Dr.1842.1.A1_at	0.00574392	up	2.21082	mpp1	membrane protein, palmitoylated 1	Dr.118764	Membrane protein
Dr.16391.1.A1_at	0.00965708	down	2.33777	acsl4a	acyl-CoA synthetase long-chain family member 4a	Dr.78711	Enzyme/Synthetase	Enzyme and protease inhibitor
Dr.9457.1.A1_at	0.0212299	down	2.91484	egln3	egl nine homolog 3 (C. elegans)	Dr.9457	Enzyme/Hydroxylase
Dr.4037.1.A1_at	0.0446573	down	3.36592	zgc:77488 (mettl11a)	zgc:77488 (methyltransferase like 11A)	Dr.75863	Enzyme/Transferase
Dr.20424.1.A1_a_at	0.00707626	down	2.37485	taldo1 /// zgc:56232	transaldolase 1 /// zgc:56232	Dr.105598	Enzyme/Transaldolase
Dr.20424.1.A1_at	0.000511961	down	2.7076	zgc:56232 (taldo1)	zgc:56232 (transaldolase 1)		Enzyme/Transaldolase
Dr.7241.1.A1_at	0.0151498	down	2.41987	hacl1	2-hydroxyacyl-CoA lyase 1	Dr.33577	Enzyme/Lyase
Dr.22172.1.A1_at	0.0404556	down	3.00836	acly	ATP citrate lyase	Dr.109046	Enzyme/Lyase
Dr.2022.1.A1_at	0.0235706	down	2.31132	arg2	arginase, type II	Dr.77297	Enzyme/Hydrolase
Dr.14932.1.A1_at	0.0264667	down	2.16126	pnpo	pyridoxine 5'-phosphate oxidase	Dr.109210	Enzyme/Oxidase
Dr.10320.1.S1_at	0.0180051	down	3.59534	sgk1	serum/glucocorticoid regulated kinase 1	Dr.78523	Enzyme/Protein kinase
Dr.2912.1.A1_at	0.0300957	down	2.08799	si:dkey-13i19.1 (etnk1)	si:dkey-13i19.1 (ethanolamine kinase 1)	Dr.34905	Enzyme/Protein kinase
Dr.12809.1.A1_at	0.0164582	down	3.02497	zgc:73259 (ppp1r3cb)	zgc:73259 (protein phosphatase 1, regulatory (inhibitor) subunit 3Cb)	Dr.82649	Enzyme/Protein phosphatase
Dr.14981.1.S1_at	0.00117111	down	3.03806	zgc:92249 (RARRES3)	zgc:92249 (retinoic acid receptor responder protein 3)	Dr.84875	Enzyme/Phospholipase
Dr.25639.1.A1_at	0.00743628	down	2.64366	DKEY-258F14.5	similar to LON peptidase N-terminal domain and ring finger 1		Enzyme/Peptidase
Dr.7055.1.A1_at	0.00443408	down	2.78657	mut	methylmalonyl Coenzyme A mutase	Dr.75892	Enzyme/Mutase
Dr.19929.1.A1_at	0.0263851	up	2.00774	zgc:86751 (ptges3b)	zgc:86751 (prostaglandin E synthase 3b)	Dr.75626	Enzyme/Synthase
Dr.7520.1.A1_at	0.0226248	up	4.24666	aco1	Aconitase 1, soluble	Dr.40063	Enzyme/Hydratase
Dr.12359.1.A1_at	0.0275699	up	2.18493	hsd11b2	hydroxysteroid 11-beta dehydrogenase 2	Dr.80613	Enzyme/Dehydrogenase
Dr.15783.1.S1_at	0.00552393	up	2.49063	zgc:92630 (dhrs11l)	Zgc:92630 (dehydrogenase/reductase SDR family member 11-like)	Dr.30709	Enzyme/Dehydrogenase
Dr.25148.1.S1_x_at	0.00567652	up	2.03908	amd1	adenosylmethionine decarboxylase 1	Dr.67395	Enzyme/Decarboxylase
Dr.16885.1.A1_at	0.0208769	up	2.2082	sptlc2	serine palmitoyltransferase, long chain base subunit 2	Dr.82411	Enzyme/Transferase
Dr.12369.1.A1_at	0.0411926	up	2.25531	sult2st1	sulfotransferase family 2, cytosolic sulfotransferase 1	Dr.25239	Enzyme/Transferase
Dr.19784.1.A1_at	0.00330046	up	2.49203	sat2	spermidine/spermine N1-acetyltransferase family member 2	Dr.19784	Enzyme/Transferase
Dr.12602.1.S1_at	0.0153161	up	3.35847	lyz	lysozyme	Dr.83681	Enzyme/Lysozyme
Dr.15687.3.S1_at	0.04725	up	2.0722	zgc:92356 (decr1)	zgc:92356 (2,4-dienoyl CoA reductase 1, mitochondrial)	Dr.15687	Enzyme/Reductase
Dr.2155.2.S1_at	0.00685501	up	2.10886	ppa1	pyrophosphatase (inorganic) 1	Dr.44230	Enzyme/Pyrophosphatase
Dr.10314.1.S1_a_at	0.0197629	up	9.10333	mmp13	matrix metalloproteinase 13	Dr.81475	Enzyme/Metalloproteinase
Dr.15069.1.S1_at	0.00560135	up	4.52346	LOC100149146	similar to serine protease inhibitor, Kazal type 2 (acrosin-trypsin inhibitor)		Serine protease inhibitor
Dr.4451.1.S1_at	0.0103531	down	2.07445	zgc:55363 (chp2)	zgc:55363 (calcineurin B homologous protein 2)	Dr.4451	Ion binding/Calcium ion binding	Ion binding
Dr.16367.1.A1_at	0.0302261	down	2.74075	cetn2	centrin, EF-hand protein, 2	Dr.85829	Ion binding/Calcium ion binding
Dr.25177.1.S1_at	0.00437997	up	2.42239	calr	calreticulin	Dr.104606	Ion binding/Calcium ion binding
Dr.20067.1.S1_at	0.0331079	up	2.36533	calrl	calreticulin like	Dr.105519	Ion binding/Calcium ion binding
Dr.1809.1.A1_at	0.0168729	up	5.72384	calrl2	calreticulin, like 2	Dr.116048	Ion binding/Calcium ion binding
Dr.1201.1.S1_at	0.0079136	up	2.0645	s100a10b	S100 calcium binding protein A10b	Dr.76093	Ion binding/Calcium ion binding
Dr.6259.1.S1_at	0.0280153	up	2.20251	nucb2b	nucleobindin 2b	Dr.79907	Ion binding/Calcium ion binding
Dr.4897.1.S1_at	0.000346821	up	2.0443	mcfd2	multiple coagulation factor deficiency 2	Dr.76565	Ion binding/Calcium ion binding
Dr.12268.1.A1_at	0.00627068	up	3.26013	ftr64 /// LOC100148284	finTRIM family, member 64 /// similar to tripartite motif-containing 47	Dr.12268	Ion binding
Dr.1123.1.A1_at	0.0108534	down	2.00308	wu:fa99e11 (coq10a)	wu:fa99e11 (coenzyme Q-binding protein COQ10 homolog A, mitochondrial)	Dr.1123	Carrier and transporter/Electron carrier and transporter	Carrier and transporter
Dr.12531.1.S1_at	0.00336416	down	4.0232	coq10b	coenzyme Q10 homolog B (S. cerevisiae)	Dr.16371	Carrier and transporter/Electron carrier and transporter
Dr.5676.1.A1_at	0.0040273	down	2.16625	zgc:64076 (slc22a2)	zgc:64076 (solute carrier family 22 member 2)	Dr.75640	Carrier and transporter/Organic cation carrier and transporter
Dr.25814.1.S1_at	0.0434269	down	3.81837	LOC566570 (slc22a6l)	solute carrier family 22 member 6-like	Dr.118929	Carrier and transporter/Organic cation carrier and transporter
Dr.16727.1.A1_at	0.00907701	down	2.15163	LOC570565 (slc22a17)	Similar to solute carrier family 22 (organic cation transporter), member 17	Dr.115943	Carrier and transporter/Organic cation carrier and transporter
Dr.8152.1.S1_at	0.00669256	down	5.83787	slc40a1	solute carrier family 40 (iron-regulated transporter), member 1	Dr.81317	Carrier and transporter/Iron carrier and transporter
Dr.2863.1.A1_at	0.00744246	down	3.90283	slc25a25	solute carrier family 25 (mitochondrial carrier; phosphate carrier), member 25	Dr.106542	Carrier and transporter
Dr.3293.2.A1_at	0.000261184	down	2.06403	slc25a28	Solute carrier family 25, member 28	Dr.78946	Carrier and transporter
Dr.20663.1.S1_at	0.00204703	down	3.33885	slc25a33	solute carrier family 25, member 33	Dr.76663	Carrier and transporter
Dr.11982.3.S1_at	0.0200553	down	5.44675	slc25a44b	solute carrier family 25, member 44 b	Dr.26870	Carrier and transporter
Dr.3648.1.S1_at	0.0103673	up	2.30471	tram1	translocating chain-associating membrane protein 1	Dr.35540	Carrier and transporter/Protein carrier and transporter
Dr.24266.1.S1_at	0.016115	up	3.93726	cyb5b	cytochrome b5 type B	Dr.24266	Carrier and transporter/Electron carrier and transporter
DrAffx.2.51.S1_at	0.021013	up	6.74391	zgc:171947 (cyp2aa7) /// zgc:86915 (cyp2aa4)	zgc:171947 (cytochrome P450, family 2, subfamily AA, polypeptide 7) /// zgc:86915 (cytochrome P450, family 2, subfamily AA, polypeptide 4)	Dr.132635	Carrier and transporter/Electron carrier and transporter
Dr.13477.1.A1_at	0.0381024	up	2.21803	slc9a8	solute carrier family 9 (sodium/hydrogen exchanger), member 8	Dr.81242	Carrier and transporter
Dr.10271.1.A1_at	0.0245474	up	2.0213	snx2	sorting nexin 2	Dr.81504	Carrier and transporter
Dr.20729.1.S1_at	0.00272825	down	2.05002	prpsap2	phosphoribosyl pyrophosphate synthetase-associated protein 2	Dr.106367	DNA biosynthesis	DNA binding and biosynthesis
Dr.7118.1.A1_at	0.0483264	down	2.04741	zgc:101644 (obfc2aa)	zgc:101644 (oligonucleotide/oligosaccharide-binding fold containing 2Aa)	Dr.78150	DAN binding
Dr.7103.1.S1_at	0.00738346	up	2.65049	id3	inhibitor of DNA binding 3	Dr.7103	Inhibitor of DNA binding
Dr.15777.1.A1_at	0.0158348	down	2.24095	LOC797742 /// zgc:92791 (psb10)	hypothetical LOC797742 /// zgc:92791 (proteasome subunit beta type-10)	Dr.85452	Protein degradation/Proteasome related protein degradation	Protein degradation
Dr.4305.1.A1_at	0.00544418	down	3.77208	wsb1	WD repeat and SOCS box-containing 1	Dr.33037	Protein degradation/Ubiquitination related protein degradation
Dr.25135.1.A1_x_at	0.0051299	down	5.57602	cops4	COP9 constitutive photomorphogenic homolog subunit 4 (Arabidopsis)	Dr.77245	Protein degradation/Ubiquitination related protein degradation
Dr.25166.3.S1_a_at	0.0384813	up	2.47417	zgc:172187 (ubb)	zgc:172187 (ubiquitin B)	Dr.104259	Protein degradation/Ubiquitination related protein degradation
Dr.11486.1.S1_at	0.0238036	up	2.23734	edem1	ER degradation enhancer, mannosidase alpha-like 1	Dr.11486	Protein degradation/ER-associated protein degradation
Dr.25548.1.S1_at	0.0301571	up	2.85889	hsp90b1	heat shock protein 90, beta (grp94), member 1	Dr.76602	Protein degradation/ER-associated protein degradation
Dr.15960.1.A1_at	0.0152544	down	2.00541	myom3	myomesin family, member 3		Muscle function related	Muscle function related
Dr.12326.1.A1_s_at	0.0345525	down	2.03492	mylk	myosin, light chain kinase	Dr.7877	Muscle function related
Dr.2363.1.S1_at	0.00634918	up	2.02253	tagln2	transgelin 2	Dr.104755	Muscle function related
Dr.9292.1.A1_at	0.0174707	down	2.15144	als2cr4 /// zgc:101660	amyotrophic lateral sclerosis 2 (juvenile) chromosome region, candidate 4 /// zgc:101660	Dr.83340	Neural function related	Neural function related
Dr.25212.1.A1_at	0.00892819	up	2.3158	clstn1	calsyntenin 1	Dr.53665	Neural function related
Dr.14931.2.S1_at	0.034413	up	2.55188	zgc:153327 (manf)	zgc:153327 (mesencephalic astrocyte-derived neurotrophic factor)	Dr.14931	Neural function related
Dr.10914.1.A1_at	0.00296743	down	13.2967	zgc:154020 (irg1l)	zgc:154020 (immunoresponsive gene 1, like)	Dr.10914	Immune response	Immune response
Dr.5681.1.S1_at	0.00214802	up	2.08715	fkbp3	FK506 binding protein 3	Dr.76389	Immune response
Dr.4269.1.A1_at	0.0284682	up	2.18102	zgc:64161 (b2ml)	zgc:64161 (beta-2-microglobulin, like)		Immune response
Dr.428.1.S1_at	0.0215813	down	2.7415	mid1ip1	MID1 interacting protein 1	Dr.428	Unclassified	Unclassified
Dr.2988.1.A1_at	0.0486771	down	3.95721	pprc1	peroxisome proliferator-activated receptor gamma, coactivator-related 1	Dr.105135	Unclassified
Dr.3121.1.A1_at	0.0489714	down	2.00824	DKEY-57A22.10	novel protein similar to human LIM domain 7 (LMO7)	Dr.78000	Unclassified
Dr.14365.1.S1_at	0.0034326	down	4.28724	si:dkeyp-89c11.3	si:dkeyp-89c11.3	Dr.79231	Unclassified
Dr.6709.1.S1_at	0.02525	down	3.31323	LOC565309	similar to es1 protein	Dr.6709	Unclassified
Dr.5677.1.S1_at	0.0254642	up	3.10478	c6orf115	c6orf115 homolog (H. sapiens)	Dr.76188	Unclassified
Dr.6807.1.S1_at	0.0292274	up	3.18042	zgc:158370	zgc:158370	Dr.6807	Unclassified
Dr.10282.1.A1_at	0.0125946	up	2.46985	wu:fk30a05	wu:fk30a05	Dr.10282	Unclassified
Dr.17394.1.A1_at	0.0421082	up	2.96367	lmf2	lipase maturation factor 2	Dr.17394	Unclassified
Dr.236.1.S1_at	0.0429648	down	2.75738				Unknown and unnamed protein	Unknown and unnamed protein
Dr.11445.1.A1_at	0.00960282	down	3.12922			Dr.105760	Unknown and unnamed protein
Dr.22087.1.A1_at	0.0247526	down	2.58194	wu:fd12f01	wu:fd12f01		Unknown and unnamed protein
Dr.15263.1.A1_at	0.047376	down	3.37054			Dr.123334	Unknown and unnamed protein
Dr.12975.1.A1_at	0.0222603	down	2.92774			Dr.122956	Unknown and unnamed protein
Dr.13666.1.S1_at	0.0049852	down	3.28175			Dr.84515	Unknown and unnamed protein
Dr.15733.1.S1_at	0.0325291	down	2.56683			Dr.85419	Unknown and unnamed protein
Dr.14642.1.S1_at	0.0489532	down	2.19313			Dr.14642	Unknown and unnamed protein
Dr.12318.1.A1_at	0.0076775	down	2.10248			Dr.133139	Unknown and unnamed protein
Dr.13160.1.A1_at	0.038415	down	2.06812			Dr.83987	Unknown and unnamed protein
Dr.22123.1.A1_at	0.0261009	down	2.73434	si:dkey-91f15.6	si:dkey-91f15.6	Dr.34109	Unknown and unnamed protein
Dr.6517.3.A1_at	0.000486447	down	2.53579			Dr.122075	Unknown and unnamed protein
Dr.12989.1.A1_at	0.00404803	down	2.54771	zgc:77817	zgc:77817	Dr.83905	Unknown and unnamed protein
Dr.12234.1.A1_at	0.0414547	down	2.45323			Dr.122720	Unknown and unnamed protein
Dr.26213.1.A1_at	0.0466764	down	2.01233			Dr.89348	Unknown and unnamed protein
Dr.24930.1.S1_at	0.00683314	down	2.58484	c20orf45	c20orf45 homolog (H. sapiens)	Dr.115452	Unknown and unnamed protein
Dr.7912.1.A1_at	0.0410371	down	2.00129	si:ch211-147a11.3	si:ch211-147a11.3	Dr.119695	Unknown and unnamed protein
Dr.12425.5.S1_at	0.0154721	down	15.4588	wu:fj24c01	wu:fj24c01	Dr.148631	Unknown and unnamed protein
Dr.187.1.A1_at	0.0351399	down	2.10191	zgc:153990	zgc:153990	Dr.75463	Unknown and unnamed protein
Dr.12710.1.A1_at	0.0234645	down	2.12689	wu:fd14a06	wu:fd14a06	Dr.78603	Unknown and unnamed protein
Dr.26423.1.A1_at	0.00274126	down	2.56806	si:ch211-175p12.1	si:ch211-175p12.1		Unknown and unnamed protein
Dr.26534.1.A1_at	0.037348	down	4.09314			Dr.76999	Unknown and unnamed protein
Dr.8850.1.A1_at	0.0311019	down	2.28706	si:ch211-15i6.2	si:ch211-15i6.2	Dr.8850	Unknown and unnamed protein
Dr.22980.1.A1_at	0.0111221	down	2.40173	wu:fj81a07	wu:fj81a07		Unknown and unnamed protein
Dr.25743.1.S1_at	0.034106	down	2.03704	zgc:158257	zgc:158257	Dr.85789	Unknown and unnamed protein
Dr.1671.1.A1_at	0.014634	down	2.1688	si:ch211-119b12.6	si:ch211-119b12.6	Dr.77935	Unknown and unnamed protein
Dr.6744.1.A1_at	0.0223532	down	2.22132	wu:fj40a04	wu:fj40a04		Unknown and unnamed protein
Dr.11622.1.A1_at	0.0177813	up	2.04988	wu:fc43b12	wu:fc43b12	Dr.105718	Unknown and unnamed protein
Dr.16871.2.A1_at	0.00102211	up	2.15828	LOC100150197	hypothetical protein LOC100150197		Unknown and unnamed protein
Dr.18853.1.A1_at	0.0358011	up	5.09255	wu:fc22g01	wu:fc22g01		Unknown and unnamed protein
Dr.14862.1.S1_at	0.000116263	up	2.78515	LOC100005580	hypothetical LOC100005580	Dr.82233	Unknown and unnamed protein
Dr.15788.1.S1_at	0.0246015	up	2.65656			Dr.122844	Unknown and unnamed protein
Dr.15596.1.A1_at	0.0328636	up	3.64805	zgc:194246	zgc:194246		Unknown and unnamed protein
Dr.16647.1.A1_at	0.00314419	up	2.61187			Dr.122406	Unknown and unnamed protein
Dr.13609.2.S1_at	0.0270882	up	2.68027				Unknown and unnamed protein
Dr.17288.1.A1_at	0.0403019	up	2.72099			Dr.123828	Unknown and unnamed protein
Dr.12239.1.A1_at	0.00316958	up	2.37119	zgc:153696	zgc:153696	Dr.83081	Unknown and unnamed protein
Dr.21944.1.A1_at	0.000589596	up	2.7343	wu:fc84h02	wu:fc84h02		Unknown and unnamed protein
Dr.16909.1.A1_at	0.0142718	up	3.34796				Unknown and unnamed protein
Dr.6375.1.S1_at	0.00472541	up	2.19866	c20orf24	c20orf24 homolog (H. sapiens)	Dr.80575	Unknown and unnamed protein
Dr.25166.3.S1_at	0.00690254	up	2.75487	wu:fb13c03	wu:fb13c03		Unknown and unnamed protein
Dr.4412.8.S1_at	0.0337763	up	2.08049	si:dkey-46g23.3 /// zgc:171446	si:dkey-46g23.3 /// zgc:171446	Dr.148501	Unknown and unnamed protein
Dr.20067.2.A1_at	0.0139195	up	2.35367	id:ibd1087	id:ibd1087		Unknown and unnamed protein
Dr.5673.1.S1_at	0.00877339	up	5.73002	wu:fb36g02	wu:fb36g02		Unknown and unnamed protein
Dr.7372.1.S1_at	0.00514138	up	2.17309	si:dkey-159a18.7	si:dkey-159a18.7	Dr.72343	Unknown and unnamed protein
Dr.13799.1.S1_x_at	0.0133269	up	2.74613			Dr.123175	Unknown and unnamed protein
Dr.8395.1.A1_at	0.0419338	up	2.41903			Dr.121620	Unknown and unnamed protein
Dr.17450.1.A1_at	0.00605444	up	2.81845	zgc:63663	zgc:63663	Dr.118336	Unknown and unnamed protein
Dr.12988.1.A1_at	0.0179664	up	2.88607			Dr.83826	Unknown and unnamed protein
Dr.9283.1.A1_at	0.00244493	up	2.14348			Dr.122406	Unknown and unnamed protein
Dr.12733.1.A1_at	0.0332413	up	3.47006	LOC564107	similar to LOC562304 protein	Dr.79944	Unknown and unnamed protein
Dr.12772.1.A1_at	0.0118104	up	2.72015	si:dkey-78p20.2	si:dkey-78p20.2	Dr.39232	Unknown and unnamed protein
Dr.17437.1.S1_at	0.00212497	up	5.49366	zgc:136272	zgc:136272		Unknown and unnamed protein
Dr.9920.1.A1_at	0.00632675	up	7.15655	si:dkey-52h23.1	si:dkey-52h23.1	Dr.9920	Unknown and unnamed protein
Dr.17714.1.S1_at	0.00411204	up	2.30027	wu:fc55g02	wu:fc55g02		Unknown and unnamed protein
Dr.4001.1.S1_at	0.0494763	up	2.01677	wu:fa99f12	wu:fa99f12	Dr.43741	Unknown and unnamed protein
